# Supplementary material for: Fabrication of Network Spherical α-Al2O3 and Its Application on the Separator of Lithium-Ion Batteries
Source: Materials (Basel). 2025 Feb 2;18(3):660. doi: 10.3390/ma18030660 (PMC11820654; doi:10.3390/ma18030660)
Supplement: Supplementary file 1 [file materials-18-00660-s001.zip]

Archive with 1 entries (1 files):
- materials-3438216-supplementary.pdf
